# Supplementary material for: Do introductory courses disproportionately drive minoritized students out of STEM pathways?
Source: PNAS Nexus. 2022 Sep 28;1(4):pgac167. doi: 10.1093/pnasnexus/pgac167 (PMC9802213; doi:10.1093/pnasnexus/pgac167)
Supplement: pgac167_Supplemental_Files [file pgac167_supplemental_files.zip]

Archive with 3 entries (3 files):
- PNASNEXUS-PNASNEXUS-2022-00183-s01.bib
- PNASNEXUS-PNASNEXUS-2022-00183-s02.bst
- PNASNEXUS-PNASNEXUS-2022-00183-s03.cls
