# Supplementary material for: Do introductory courses disproportionately drive minoritized students out of STEM pathways?
Source: PNAS Nexus. 2022 Sep 28;1(4):pgac167. doi: 10.1093/pnasnexus/pgac167 (PMC9802213; doi:10.1093/pnasnexus/pgac167)
Supplement: pgac167_Supplemental_Files [file pgac167_supplemental_files.zip › PNASNEXUS-PNASNEXUS-2022-00183-s01.bib]

@misc{act2009,
  title = {{ACT-SAT} Concordance Tables},
  author = {{College Board}},
  year = {2009},
  howpublished = {Research Note no. 40, \url{https://www.act.org/content/dam/act/unsecured/documents/ACTCollegeBoardJointStatement.pdf}, accessed 2021 Oct 22}}

@article{asai2020,
  author = {Asai, D.J.},
  year = {2020},
  title = {Race Matters},
  volume = {181},
  pages = {754–757},
  journal = {Cell},
  number = {4}}

@article{behrens1997,
  author = {Behrens, J.T.},
  year = {1997},
  title = {Principles and procedures of exploratory data analysis},
  volume = {2},
  number = {2},
  pages = {131-160},
  journal = {Psychol. Methods}}

@article{benjamini2005,
  author = {Benjamini, Y. and Yekutieli, D.},
  year = {2005},
  title = {False Discovery Rate–Adjusted Multiple Confidence Intervals for Selected Parameters},
  volume = {100},
  pages = {71–81},
  journal = {J. Am. Stat. Assoc.},
  number = {469}}

@article{bowers2019,
  author = {Bowers, A.J. and Zhou, X.},
  year = {2019},
  title = {Receiver Operating Characteristic ({ROC}) Area Under the Curve ({AUC}): A Diagnostic Measure for Evaluating the Accuracy of Predictors of Education Outcomes},
  volume = {24},
  pages = {20–46},
  journal = {J. Ed. Stud. Risk},
  number = {1}}

@misc{chen2013,
  title = {{STEM} Attrition: Paths Into and Out of {STEM} Fields},
  author = {Chen, X. and Soldner, M.},
  year = {2013},
  howpublished = {National Center for Education Statistics Statistical Analysis Report, \url{https://nces.ed.gov/pubs2014/2014001rev.pdf}, accessed 2021 Oct 22}}

@misc{chen2016,
  title = {Remedial Coursetaking at {U.S.} Public 2- and 4-Year Institutions: Scope, Experiences, and Outcomes},
  author = {Chen, X. and Simone, S},
  year = {2016},
  howpublished = {National Center for Education Statistics Statistical Analysis Report, \url{https://nces.ed.gov/pubs2016/2016405.pdf}, accessed 2021 Oct 22}}

@article{ehrenberg2010,
  author = {Ehrenberg, R.G.},
  year = {2010},
  title = {Analyzing the Factors that Influence Persistence Rates in {STEM} Field, Majors: Introduction to the Symposium},
  volume = {29},
  pages = {888–891},
  journal = {Econ. Educ. Rev.},
  number = {6}}

@article{ellis2016,
  author = {Ellis, J. and Fosdick, B.K. and Rasmussen, C.},
  year = {2016},
  title = {Women 1.5 Times More Likely to Leave {STEM} Pipeline after Calculus Compared to Men: Lack of Mathematical Confidence a Potential Culprit},
  volume = {11},
  pages = {0157447},
  journal = {PLOS One},
  number = {7}}

@article{galla2019,
  author = {Galla, B.M. and Shulman, E.P. and Plummer, B.D. and Gardner, M. and Hutt, S.J. and Goyer, J.P. and D'Mello, S.K. and Finn, A.S. and Duckworth, A.L.},
  year = {2019},
  title = {Why High School Grades Are Better Predictors of On-Time College Graduation Than Are Admissions Test Scores: The Roles of Self-Regulation and Cognitive Ability},
  volume = {56},
  pages = {2077–2115},
  journal = {Am. Educ. Res. J.},
  number = {6}}

@article{harris2020,
  author = {Harris, R.B. and Mack, M.R. and Bryant, J. and Theobald, E.J. and Freeman, S.},
  year = {2020},
  title = {Reducing achievement gaps in undergraduate general chemistry could lift underrepresented students into a hyperpersistent zone},
  volume = {6},
  pages = {eaaz5687},
  journal = {Sci. Adv.},
  number = {24}}

@misc{fiegener2013,
  title = {Science and Engineering Degrees 1966-2010: Detailed Statistical Tables},
  year = {2013},
  author = {Fiegener, M.K.},
  howpublished = {National Science Foundation and National Center for Science and Engineering Statistics, \url{https://www.nsf.gov/statistics/nsf13327/pdf/nsf13327.pdf}, accessed 2021 Oct 23}}

@article{ohland2016,
  author = {Ohland, M.W. and Long, R.A.},
  year = {2016},
  title = {The multiple-institution database for investigating engineering longitudinal development: An experiential case study of data sharing and reuse},
  volume = {5},
  pages = {1–25},
  journal = {Adv. Eng. Educ.},
  number = {2}}

@article{pell1996,
  author = {Pell, A.N.},
  year = {1996},
  title = {Fixing the leaky pipeline: Women scientists in academia},
  volume = {74},
  pages = {2843-2848},
  journal = {J. Anim. Sci.},
  number = {11}}

@article{riegle-crumb2019,
  author = {Riegle-Crumb, C. and King, B. and Irizarry, Y.},
  year = {2019},
  title = {Does {STEM} Stand Out? Examining Racial/Ethnic Gaps in Persistence Across Postsecondary Fields},
  volume = {48},
  pages = {133–144},
  journal = {Educ. Researcher},
  number = {3}}

@misc{rosales2021,
  author = {Rosales, J. and Walker, T.},
  title = {The racist beginnings of standardized testing},
  year = {2021},
  howpublished = {NEA Today, \url{https://www.nea.org/advocating-for-change/new-from-nea/racist-beginnings-standardized-testing}, accessed 2021 Oct 3}}
  
@book{seymour2019,
  author = {Seymour, E. and Hunter, A.B.},
  title = {Talking About Leaving Revisited: Persistence, Relocation, and Loss in Undergraduate {STEM} Education},
  year = {2019},
  publisher = {Springer}}

@misc{zilberman2021,
  title = {Why computer occupations are behind strong {STEM} employment growth in the 2019–29 decade},
  author = {Zilberman, A. and Ice, L.},
  year = {2021},
  howpublished = {Bureau of Labor Statistics: Beyond the Numbers, \url{https://stats.bls.gov/opub/btn/volume-10/pdf/why-computer-occupations-are-behind-strong-stem-employment-growth.pdf}, accessed 2021 Oct 22}}
  
@article{astorne2019,
  title={Are changes of major major changes? The roles of grades, gender, and preferences in college major switching},
  author={Astorne-Figari, Carmen and Speer, Jamin D},
  journal={Econ. Educ. Rev.},
  volume={70},
  pages={75--93},
  year={2019}}

@article{eddy2016,
  title={Beneath the numbers: A review of gender disparities in undergraduate education across science, technology, engineering, and math disciplines},
  author={Eddy, Sarah L and Brownell, Sara E},
  journal={Phys. Rev. Spec. Top. PH},
  volume={12},
  number={2},
  pages={020106},
  year={2016}}

@article{shaw2010,
  title={Patterns of persistence in intended college major with a focus on {STEM} majors},
  author={Shaw, Emily J and Barbuti, Sandra},
  journal={NACADA J.},
  volume={30},
  number={2},
  pages={19--34},
  year={2010}}

@article{king2016,
  title={Does postsecondary persistence in {STEM} vary by gender?},
  author={King, Barbara},
  journal={{AERA} Open},
  volume={2},
  number={4},
  pages={1-10},
  year={2016}}

@article{sanabria2017,
  title={Weeded out? Gendered responses to failing calculus},
  author={Sanabria, Tanya and Penner, Andrew},
  journal={MDPI Soc. Sci.},
  volume={6},
  number={2},
  pages={47},
  year={2017}
}

@misc{CRS2018,
  title = {Science, Technology, Engineering, and Mathematics ({STEM}) Education: An Overview},
  author = {Granovskiy, Boris},
  year = {2018},
  howpublished = {Congressional Research Service Report \#42553, \url{https://sgp.fas.org/crs/misc/R45223.pdf}, accessed 2021 Dec 20}}

@article{GreWarSac2011,
  title={The separation plot: A new visual method for evaluating the fit of binary models},
  author={Greenhill, Brian and Ward, Michael D and Sacks, Audrey},
  journal={Am. J. Poli. Sci.},
  volume={55},
  number={4},
  pages={991-1002},
  year={2011}}
  
@misc{pew2021,
  title = {{STEM} Jobs See Uneven Progress in Increasing Gender, Racial and Ethnic Diversity},
  author = {Fry, Richard and Kennedy, Brian and Funk, Cary},
  year = {2021},
  howpublished = {Pew Research Report, \url{https://www.pewresearch.org/science/2021/04/01/stem-jobs-see-uneven-progress-in-increasing-gender-racial-and-ethnic-diversity}, accessed 7 Jan 2022}}
  
  @misc{nces2018,
  title = {Status and Trends in the Education of Racial and Ethnic Groups, 2018},
  author = {de Brey, Cristobal and Musu, Lauren and McFarland, Joe and Wilkinson-Flicker, Sidney and Diliberti, Melissa and Zhang, Anlan and Branstetter, Claire and Wang, Xiaolei},
  year = {2019},
  howpublished = {National Center for Education Statistics report, \url{https://nces.ed.gov/pubs2019/2019038.pdf}, accessed 7 Jan 2022}}
  
@misc{nsfcall,
  title = {Racial Equity in {STEM} Education},
  author = {{National Science Foundation}},
  year = {2021},
  howpublished = {\url{https://beta.nsf.gov/funding/opportunities/racial-equity-stem-education-ehr-racial-equity}, accessed 7 Jan 2022}}
  
  @misc{hhmicall,
  title = {Inclusive Excellence Initiative},
  author = {{Howard Hughes Medical Institute}},
  year = {2017},
  howpublished = {\url{https://www.hhmi.org/science-education/programs/inclusive-excellence-1-2}, accessed 7 Jan 2022}}
  
 @misc{nihcall,
  title = {Faculty Institutional Recruitment for Sustainable Transformation},
  author = {{National Institutes of Health}},
  year = {2021},
  howpublished = {\url{https://commonfund.nih.gov/first}, accessed 7 Jan 2022}}
  
@article{CohGab2002,
  title={The case for diversity in the health care workforce},
  author={Cohen, Jordan J and Gabriel, Barbara A and Terrell, Charles},
  journal={Health Affairs},
  volume={21},
  number={5},
  pages={90-102},
  year={2002}}
  
@article{SmiSch2000,
  title={The Benefits of Diversity: What the Research Tells Us},
  author={Smith, Daryl G and Schonfeld, Natalie B},
  journal={About Campus},
  volume={5},
  number={5},
  pages={16-23},
  year={2000}}

@article{Phi2014,
  title={How Diversity Makes Us Smarter},
  author={Phillips, Katherine W.},
  journal={Sci. Am.},
  volume={311},
  number={4},
  year={2014}}  
 
@article{CanMueGre2019,
  title={{STEM} faculty who believe ability is fixed have larger racial achievement gaps and inspire less student motivation in their classes},
  author={Canning, Elizabeth A and Muenks, Katherine and Green, Dorainne J and Murphy, Mary C},
  journal={Sci. Adv.},
  volume={5},
  number={2},
  year={2019}}
  
@article{TheHilTra2020,
  title={Active learning narrows achievement gaps for underrepresented students in undergraduate science, technology, engineering, and math},
  author={Theobald, Elli J and Hill, Mariah J and Tran, Elisa and Agrawal, Sweta and Arroyo, E Nicole and Behling, Shawn and Chambwe, Nyasha and Cintr{\'o}n, Dianne Laboy and Cooper, Jacob D and Dunster, Gideon and others},
  journal={Proc. Natl. Acad. Sci.},
  volume={117},
  number={12},
  pages={6476-6483},
  year={2020}}
  
@Manual{R,
    title = {R: A Language and Environment for Statistical Computing},
    author = {{R Core Team}},
    organization = {R Foundation for Statistical Computing},
    address = {Vienna, Austria},
    year = {2022},
    url = {https://www.R-project.org/},
  }

@article{steegen2016,
	title = {Increasing {Transparency} {Through} a {Multiverse} {Analysis}},
	volume = {11},
	issn = {1745-6916, 1745-6924},
	url = {http://journals.sagepub.com/doi/10.1177/1745691616658637},
	doi = {10.1177/1745691616658637},
	abstract = {Empirical research inevitably includes constructing a data set by processing raw data into a form ready for statistical analysis. Data processing often involves choices among several reasonable options for excluding, transforming, and coding data. We suggest that instead of performing only one analysis, researchers could perform a multiverse analysis, which involves performing all analyses across the whole set of alternatively processed data sets corresponding to a large set of reasonable scenarios. Using an example focusing on the effect of fertility on religiosity and political attitudes, we show that analyzing a single data set can be misleading and propose a multiverse analysis as an alternative practice. A multiverse analysis offers an idea of how much the conclusions change because of arbitrary choices in data construction and gives pointers as to which choices are most consequential in the fragility of the result.},
	language = {en},
	number = {5},
	urldate = {2022-06-23},
	journal = {Perspectives on Psychological Science},
	author = {Steegen, Sara and Tuerlinckx, Francis and Gelman, Andrew and Vanpaemel, Wolf},
	month = sep,
	year = {2016},
	pages = {702--712},
	file = {Steegen et al. - 2016 - Increasing Transparency Through a Multiverse Analy.pdf:/Users/njh5464/Zotero/storage/H57Q2QG6/Steegen et al. - 2016 - Increasing Transparency Through a Multiverse Analy.pdf:application/pdf},
}

@article{wasserstein2016,
	title = {The {ASA}'s statement on p-values: {Context}, process, and purpose},
	volume = {70},
	issn = {0003-1305, 1537-2731},
	shorttitle = {The {ASA}'s {Statement} on \textit{p} -{Values}},
	url = {https://www.tandfonline.com/doi/full/10.1080/00031305.2016.1154108},
	doi = {10.1080/00031305.2016.1154108},
	language = {en},
	number = {2},
	urldate = {2016-12-12},
	journal = {The American Statistician},
	author = {Wasserstein, Ronald L. and Lazar, Nicole A.},
	month = apr,
	year = {2016},
	pages = {129--133},
	file = {Wasserstein and Lazar - 2016 - The ASA's statement on p-values Context, process,.pdf:/Users/njh5464/Zotero/storage/GMVEMBN3/Wasserstein and Lazar - 2016 - The ASA's statement on p-values Context, process,.pdf:application/pdf},
}

@techreport{nsfDefs2021,
	address = {Alexandria, VA},
	type = {Recurring {Special} {Report}},
	title = {Women, {Minorities}, and {Persons} with {Disabilities} in {Science} and {Engineering}},
	url = {https://ncses.nsf.gov/pubs/nsf21321/report},
	number = {NSF 21-321},
	institution = {National Science Foundation},
	author = {National Center for Science {and} Engineering Statistics and National Science Foundation},
	month = apr,
	year = {2021},
	pages = {62},
}

@book{kuhn,
	address = {Boca Raton London New York},
	series = {Chapman \& {Hall}/{CRC} data science series},
	title = {Feature engineering and selection: a practical approach for predictive models},
	isbn = {978-1-03-209085-6 978-1-138-07922-9},
	shorttitle = {Feature engineering and selection},
	language = {eng},
	publisher = {CRC Press, Taylor \& Francis Group},
	author = {Kuhn, Max and Johnson, Kjell},
	year = {2020},
	file = {Table of Contents PDF:/Users/njh5464/Zotero/storage/AJNLMBXX/Kuhn and Johnson - 2020 - Feature engineering and selection a practical app.pdf:application/pdf},
}

@book{tintle,
	title = {Introduction to statistical investigations},
	isbn = {978-1-118-17214-8},
	language = {English},
	publisher = {John Wiley \& Sons, Inc},
	author = {Tintle, Nathan and Chance, Beth L and Cobb, George W and Rossman, Allan J and Roy, Soma and Swanson, Todd and VanderStoep, Jill},
	year = {2016},
	note = {OCLC: 972161227},
}
